# Supplementary material for: Evaluation of the Safety of a Plant-Based Infant Formula Containing Almonds and Buckwheat in a Neonatal Piglet Model
Source: Nutrients. 2022 Apr 2;14(7):1499. doi: 10.3390/nu14071499 (PMC9002815; doi:10.3390/nu14071499)
Supplement: Supplementary file 1 [file nutrients-14-01499-s001.zip]

Archive with 1 entries (1 files):
- nutrients-1642878-supplementary.pdf
